# Supplementary material for: A network pharmacology and molecular docking approach in the exploratory investigation of the biological mechanisms of lagundi (Vitex negundo L.) compounds against COVID-19
Source: Genomics Inform. 2023 Mar 31;21(1):e4. doi: 10.5808/gi.22060 (PMC10085743; doi:10.5808/gi.22060)
Supplement: Supplementary Table 1. — Vitex negundo compounds and their Swiss ADME results [file gi-22060-Supplementary-Table-1.xlsx]

## Sheet: Supplementary Table 1_Vitex_neg
Supplementary Table 1. ?
Molecule	Canonical SMILES	Formula	MW	#Heavy atoms	#Aromatic heavy atoms	Fraction Csp3	#Rotatable bonds	#H-bond acceptors	#H-bond donors	MR	TPSA	iLOGP	XLOGP3	WLOGP	MLOGP	Silicos-IT Log P	Consensus Log P	ESOL Log S	ESOL Solubility (mg/ml)	ESOL Solubility (mol/l)	ESOL Class	Ali Log S	Ali Solubility (mg/ml)	Ali Solubility (mol/l)	Ali Class	Silicos-IT LogSw	Silicos-IT Solubility (mg/ml)	Silicos-IT Solubility (mol/l)	Silicos-IT class	GI absorption	BBB permeant	Pgp substrate	CYP1A2 inhibitor	CYP2C19 inhibitor	CYP2C9 inhibitor	CYP2D6 inhibitor	CYP3A4 inhibitor	log Kp (cm/s)	Lipinski #violations	Ghose #violations	Veber #violations	Egan #violations	Muegge #violations	Bioavailability Score	PAINS #alerts	Brenk #alerts	Leadlikeness #violations	Synthetic Accessibility
1	CC1CCC2C1C1C(C1(C)C)CCC2(C)O	C15H26O	222.37	16	0	1	0	1	1	68.82	20.23	3.08	3.74	3.47	3.81	3	3.42	-3.57	0.0592	0.000266	Soluble	-3.86	0.0309	0.000139	Soluble	-2.73	0.41	0.00185	Soluble	High	Yes	No	No	Yes	No	No	No	-5	0	0	0	0	1	0.55	0	0	2	3.58
2	CC(C1CCC(=C)C=C1)C	C10H16	136.23	10	0	0.6	1	0	0	47.12	0	2.65	3.44	3.16	3.27	2.84	3.07	-2.79	0.223	0.00164	Soluble	-3.12	0.103	0.000757	Soluble	-2.03	1.28	0.00942	Soluble	Low	Yes	No	No	No	No	No	No	-4.69	0	1	0	0	2	0.55	0	0	1	3.73
3	OCC1OC(OC2OC=C(C3C2C(C)(O)CC3)C(=O)O)C(C(C1O)O)OC(=O)c1ccc(cc1)O	C23H28O12	496.46	35	6	0.57	7	12	6	114.75	192.44	1.97	-0.09	-0.52	-0.93	-1.26	-0.17	-2.53	1.48	0.00298	Soluble	-3.5	0.157	0.000317	Soluble	0.07	587	1.18	Soluble	Low	No	Yes	No	No	No	No	No	-9.39	2	2	1	1	3	0.11	0	0	1	5.82
4	OCC1OC(OC2OC=CC3C2C(=CC3O)COC(=O)c2ccc(cc2)O)C(C(C1O)O)O	C22H26O11	466.44	33	6	0.5	7	11	6	108.82	175.37	1.35	-1.15	-1.23	-1.2	-1.73	-0.79	-1.68	9.75	0.0209	Very soluble	-2.04	4.25	0.00911	Soluble	0.66	2130	4.56	Soluble	Low	No	No	No	No	No	No	No	-9.96	2	1	1	1	3	0.17	0	1	1	5.91
5	COC1OC(OC2OC(CO)C(C(C2O)O)O)C2C(C1)C(O)C=C2COC(=O)c1ccc(cc1)O	C23H30O12	498.48	35	6	0.61	8	12	6	115.18	184.6	2.25	-1.26	-1.38	-1.25	-1.66	-0.66	-1.74	9.16	0.0184	Very soluble	-2.12	3.78	0.00758	Soluble	0.33	1060	2.13	Soluble	Low	No	No	No	No	No	No	No	-10.24	2	2	1	1	3	0.17	0	1	2	5.88
6	CCCCCCCCCCCCCCCCCCCCCCCCCCCCCCCO	C31H64O	452.84	32	0	1	29	1	1	152.29	20.23	7.81	15.24	11.31	7.65	12.28	10.86	-10.33	2.09e-08	4.63e-11	Insoluble	-15.79	7.33e-14	1.62e-16	Insoluble	-11.71	8.89e-10	1.96e-12	Insoluble	Low	No	Yes	No	No	No	No	No	1.76	1	3	1	1	3	0.55	0	0	3	4.09
7	CC1=CCC2C(C1)C2(C)C	C10H16	136.23	10	0	0.8	0	0	0	45.22	0	2.63	4.38	3	4.29	2.79	3.42	-3.44	0.049	0.00036	Soluble	-4.1	0.0109	8.01e-05	Moderately soluble	-2.23	0.806	0.00592	Soluble	Low	Yes	No	No	No	Yes	No	No	-4.02	1	1	0	0	2	0.55	0	1	2	3.84
8	CC1CCC2(C(C1C)C1(O)C=CC3C(C1(CC2)C)(C)CCC1C3(C)CC(O)C(C1(C)C)O)C(=O)O	C30H48O5	488.7	35	0	0.9	1	5	4	139.28	97.99	3.25	5.4	5.03	4.14	3.67	4.3	-6.21	0.000304	6.22e-07	Poorly soluble	-7.21	3e-05	6.13e-08	Poorly soluble	-4.03	0.0459	9.4e-05	Moderately soluble	High	No	Yes	No	No	No	No	No	-5.45	0	3	0	0	1	0.56	0	1	2	6.54
9	CC(=O)OC1CCC2(C(C1(C)C)CCC1(C2CC=C2C1(C)CCC1(C2CC(C)(C)CC1)C(=O)O)C)C	C32H50O4	498.74	36	0	0.88	3	4	1	146.39	63.6	3.97	8.06	7.8	6.06	6.36	6.45	-7.81	7.69e-06	1.54e-08	Poorly soluble	-9.25	2.8e-07	5.61e-10	Poorly soluble	-6.73	9.33e-05	1.87e-07	Poorly soluble	Low	No	No	No	No	Yes	No	No	-3.62	1	4	0	1	1	0.85	0	1	2	6.14
10	COC1(OC)CC=C(C=C1)C=Cc1ccccc1	C16H18O2	242.31	18	6	0.25	4	2	0	74.14	18.46	3.27	3.19	3.47	2.93	3.34	3.24	-3.33	0.112	0.000463	Soluble	-3.25	0.137	0.000563	Soluble	-3.69	0.0498	0.000206	Soluble	High	Yes	No	Yes	Yes	No	No	No	-5.51	0	0	0	0	0	0.55	0	1	1	3.66
11	CC1=CCC(CC1)(O)C(C)C	C10H18O	154.25	11	0	0.8	1	1	1	48.8	20.23	2.51	3.26	2.5	2.3	2.44	2.6	-2.78	0.254	0.00164	Soluble	-3.36	0.0675	0.000438	Soluble	-1.91	1.92	0.0124	Soluble	High	Yes	No	No	No	No	No	No	-4.93	0	1	0	0	2	0.55	0	1	1	3.28
12	Oc1ccc(cc1)C(=O)O	C7H6O3	138.12	10	6	0	1	3	2	35.42	57.53	0.85	1.58	1.09	0.99	0.74	1.05	-2.07	1.18	0.00852	Soluble	-2.4	0.551	0.00399	Soluble	-1.17	9.4	0.0681	Soluble	High	Yes	No	No	No	No	No	No	-6.02	0	3	0	0	1	0.85	0	0	1	1
13	OC(=O)/C=C/c1ccc(cc1)O	C9H8O3	164.16	12	6	0	2	3	2	45.13	57.53	0.95	1.46	1.38	1.28	1.22	1.26	-2.02	1.58	0.00965	Soluble	-2.27	0.873	0.00532	Soluble	-1.28	8.67	0.0528	Soluble	High	Yes	No	No	No	No	No	No	-6.26	0	0	0	0	1	0.85	0	1	1	1.61
14	COc1cc2OC(CC(=O)c2c(c1OC)O)c1ccc(c(c1)O)OC	C18H18O7	346.33	25	12	0.28	4	7	2	89.02	94.45	2.99	2.9	2.51	0.36	2.66	2.28	-3.91	0.0431	0.000124	Soluble	-4.54	0.0099	2.86e-05	Moderately soluble	-4.34	0.0158	4.57e-05	Moderately soluble	High	No	No	Yes	No	Yes	No	Yes	-6.35	0	0	0	0	0	0.55	0	0	0	3.54
15	COc1c(OC)cc(c2c1OC(CC2=O)c1ccc(c(c1)O)OC)O	C18H18O7	346.33	25	12	0.28	4	7	2	89.02	94.45	2.26	2.9	2.51	0.36	2.66	2.14	-3.91	0.0431	0.000124	Soluble	-4.54	0.0099	2.86e-05	Moderately soluble	-4.34	0.0158	4.57e-05	Moderately soluble	High	No	Yes	Yes	No	Yes	No	Yes	-6.35	0	0	0	0	0	0.55	0	0	0	3.54
16	COc1c(OC)cc(cc1OC)c1cc(=O)c2c(o1)c(OC)c(c(c2OC)OC)OC	C22H24O9	432.42	31	16	0.32	8	9	0	113.36	94.82	4.13	2.98	3.52	0.04	4.37	3.01	-4.25	0.0242	5.59e-05	Moderately soluble	-4.63	0.01	2.32e-05	Moderately soluble	-6.92	5.26e-05	1.22e-07	Poorly soluble	High	No	No	No	No	Yes	No	No	-6.82	0	0	0	0	0	0.55	0	0	2	4.05
17	Oc1cc(cc(c1)C(=O)O)C(=O)O	C8H6O5	182.13	13	6	0	2	5	3	42.38	94.83	0.38	0.74	0.79	0.63	0.15	0.54	-1.64	4.13	0.0226	Very soluble	-2.31	0.891	0.00489	Soluble	-0.57	49	0.269	Soluble	High	No	No	No	No	No	No	No	-6.89	0	1	0	0	1	0.56	0	0	1	1.27
18	Oc1ccc(cc1)C(=O)OCC1OC(OC2OC=C(C3C2C(C)(O)CC3)C(=O)O)C(C(C1O)O)O	C23H28O12	496.46	35	6	0.57	7	12	6	114.75	192.44	1.28	-0.64	-0.52	-0.93	-1.26	-0.41	-2.18	3.28	0.00661	Soluble	-2.93	0.586	0.00118	Soluble	0.07	587	1.18	Soluble	Low	No	No	No	No	No	No	No	-9.78	2	2	1	1	3	0.11	0	0	1	5.82
19	O=CC1=Cc2cc(OC)c(cc2C(C1CO)c1ccc(c(c1)OC)O)O	C20H20O6	356.37	26	12	0.25	5	6	3	96.68	96.22	2.61	1.98	2.34	1.01	2.83	2.15	-3.31	0.175	0.000492	Soluble	-3.63	0.0842	0.000236	Soluble	-4.15	0.025	7.01e-05	Moderately soluble	High	No	Yes	No	No	No	Yes	No	-7.07	0	0	0	0	0	0.55	0	1	1	4.07
20	CC(=O)CCC=C(C)C	C8H14O	126.2	9	0	0.62	3	1	0	40.3	17.07	2.23	1.88	2.32	1.97	1.96	2.07	-1.61	3.11	0.0246	Very soluble	-1.86	1.74	0.0138	Very soluble	-1.85	1.79	0.0142	Soluble	High	Yes	No	No	No	No	No	No	-5.73	0	1	0	0	2	0.55	0	1	1	2.22
21	COc1ccc(cc1O)c1cc(=O)c2c(o1)c(OC)c(c(c2O)OC)O	C18H16O8	360.31	26	16	0.17	4	8	3	93.47	118.59	2.9	3.04	2.6	-0.35	2.65	2.17	-4.18	0.0238	6.6e-05	Moderately soluble	-5.2	0.00229	6.37e-06	Moderately soluble	-4.74	0.00656	1.82e-05	Moderately soluble	High	No	No	Yes	No	Yes	Yes	Yes	-6.34	0	0	0	0	0	0.55	0	0	1	3.52
22	CC(=CC=CC=C(C=CC=C(C=CC1=C(C)CCCC1(C)C)C)C)C=CC=C(C=CC1C(=CCCC1(C)C)C)C	C40H56	536.87	40	0	0.45	10	0	0	184.43	0	7.83	13.65	12.46	8.96	12.25	11.03	-11.11	4.19e-09	7.8e-12	Insoluble	-13.72	1.03e-11	1.92e-14	Insoluble	-7.14	3.87e-05	7.21e-08	Poorly soluble	Low	No	Yes	No	No	No	No	No	0.12	2	4	0	1	2	0.17	0	2	3	6.62
23	CC1=CCC2CC1C2(C)C	C10H16	136.23	10	0	0.8	0	0	0	45.22	0	2.63	4.48	3	4.29	2.79	3.44	-3.51	0.0424	0.000311	Soluble	-4.2	0.00859	6.31e-05	Moderately soluble	-2.23	0.806	0.00592	Soluble	Low	Yes	No	No	No	Yes	No	No	-3.95	1	1	0	0	2	0.55	0	1	2	4.44
24	CC1=CCC(CC1)C(O)(C)C	C10H18O	154.25	11	0	0.8	1	1	1	48.8	20.23	2.51	3.39	2.5	2.3	2.17	2.58	-2.87	0.21	0.00136	Soluble	-3.49	0.0495	0.000321	Soluble	-1.69	3.17	0.0206	Soluble	High	Yes	No	No	No	No	No	No	-4.83	0	1	0	0	2	0.55	0	1	1	3.24
25	CC(=O)OC(C1CCC(=CC1)C)(C)C	C12H20O2	196.29	14	0	0.75	3	2	0	58.53	26.3	2.93	3.96	3.07	2.65	2.6	3.04	-3.35	0.0869	0.000443	Soluble	-4.21	0.012	6.13e-05	Moderately soluble	-2.36	0.861	0.00439	Soluble	High	Yes	No	No	No	Yes	No	No	-4.69	0	0	0	0	1	0.55	0	1	2	3.13
26	CC(CCCC(CCCC(C)C)C)CCCC(CCC1=C(C)C(=O)C(=C(C1=O)C)C)(O)C	C29H50O3	446.71	32	0	0.79	15	3	1	140.05	54.37	5.83	8.77	7.76	4.63	9.09	7.22	-7.14	3.2e-05	7.17e-08	Poorly soluble	-9.79	7.18e-08	1.61e-10	Poorly soluble	-8.31	2.17e-06	4.86e-09	Poorly soluble	Low	No	Yes	Yes	No	No	No	No	-2.8	1	3	1	1	1	0.55	1	1	3	5.74
27	Oc1ccc(cc1)c1cc(=O)c2c(o1)cc(cc2O)O	C15H10O5	270.24	20	16	0	1	5	3	73.99	90.9	1.89	3.02	2.58	0.52	2.52	2.11	-3.94	0.0307	0.000114	Soluble	-4.59	0.00688	2.55e-05	Moderately soluble	-4.4	0.0107	3.94e-05	Moderately soluble	High	No	No	Yes	No	No	Yes	Yes	-5.8	0	0	0	0	0	0.55	0	0	0	2.96
28	COc1ccc(cc1OC)c1oc2cc(OC)c(c(c2c(=O)c1OC)O)OC	C20H20O8	388.37	28	16	0.25	6	8	1	102.4	96.59	3.59	3.44	3.21	0.11	3.74	2.82	-4.44	0.014	3.61e-05	Moderately soluble	-5.15	0.00275	7.09e-06	Moderately soluble	-6.12	0.000292	7.52e-07	Poorly soluble	High	No	No	No	No	Yes	No	Yes	-6.23	0	0	0	0	0	0.55	0	0	1	3.81
29	OCC(C1OC(=O)C(=C1O)O)O	C6H8O6	176.12	12	0	0.5	2	6	4	35.12	107.22	0.39	-1.64	-1.41	-2.6	-1.15	-1.28	0.23	301	1.71	Highly soluble	-0.1	140	0.793	Very soluble	1.49	5460	31	Soluble	High	No	No	No	No	No	No	No	-8.54	0	2	0	0	1	0.56	0	0	1	3.47
30	OCC1=CC(C2C1C(OC=C2)OC1OC(CO)C(C(C1O)O)O)O	C15H22O9	346.33	24	0	0.73	4	9	6	77.15	149.07	1.44	-3.02	-2.8	-2.29	-2.78	-1.89	0.18	523	1.51	Highly soluble	0.45	981	2.83	Highly soluble	2.76	200000	577	Soluble	Low	No	Yes	No	No	No	No	No	-10.56	1	1	1	1	2	0.55	0	1	0	5.79
31	O=Cc1ccccc1	C7H6O	106.12	8	6	0	1	1	0	31.83	17.07	1.36	1.48	1.5	1.45	2.05	1.57	-1.92	1.28	0.012	Very soluble	-1.45	3.8	0.0359	Very soluble	-2.28	0.562	0.0053	Soluble	High	Yes	No	Yes	No	No	No	No	-5.9	0	3	0	0	2	0.55	0	1	1	1
32	CC1=CCCC(=C)C2C(CC1)C(C2)(C)C	C15H24	204.35	15	0	0.73	0	0	0	68.78	0	3.29	4.38	4.73	4.63	4.19	4.24	-3.87	0.0278	0.000136	Soluble	-4.1	0.0164	8.01e-05	Moderately soluble	-3.77	0.0349	0.000171	Soluble	Low	No	No	No	Yes	Yes	No	No	-4.44	1	0	0	0	1	0.55	0	1	2	4.51
33	C=C1CCCC2(C1CC(CC2)C(O)(C)C)C	C15H26O	222.37	16	0	0.87	1	1	1	70.46	20.23	3.06	3.74	3.92	3.67	3.64	3.61	-3.51	0.0689	0.00031	Soluble	-3.86	0.0309	0.000139	Soluble	-3.21	0.136	0.000612	Soluble	High	Yes	No	No	No	Yes	No	No	-5	0	0	0	0	1	0.55	0	1	2	3.38
34	CCC(C(C)C)CCC(C1CCC2C1(C)CCC1C2CC=C2C1(C)CCC(C2)O)C	C29H50O	414.71	30	0	0.93	6	1	1	133.23	20.23	4.79	9.34	8.02	6.73	7.04	7.19	-7.9	5.23e-06	1.26e-08	Poorly soluble	-9.67	8.9e-08	2.15e-10	Poorly soluble	-6.19	0.000269	6.49e-07	Poorly soluble	Low	No	No	No	No	No	No	No	-2.2	1	3	0	1	2	0.55	0	1	2	6.3
35	CC(=C)C1CCC2(C1C1CCC3C(C1(C)CC2)(C)CCC1C3(C)CCC(C1(C)C)O)C(=O)O	C30H48O3	456.7	33	0	0.9	2	3	2	136.91	57.53	3.79	8.21	7.09	5.82	5.75	6.13	-7.71	8.87e-06	1.94e-08	Poorly soluble	-9.28	2.4e-07	5.26e-10	Poorly soluble	-5.7	0.000909	1.99e-06	Moderately soluble	Low	No	No	No	No	Yes	No	No	-3.26	1	3	0	1	1	0.85	0	1	2	5.63
36	C=C1C2CCC(C1(C)C)C2	C10H16	136.23	10	0	0.8	0	0	0	45.22	0	2.58	4.22	3	4.29	3.08	3.43	-3.34	0.0618	0.000454	Soluble	-3.93	0.016	0.000117	Soluble	-2.48	0.455	0.00334	Soluble	Low	Yes	No	No	No	Yes	No	No	-4.13	1	1	0	0	2	0.55	0	1	2	3.5
37	O=C1CC2C(C1(C)CC2)(C)C	C10H16O	152.23	11	0	0.9	0	1	0	45.64	17.07	2.12	2.19	2.4	2.3	2.85	2.37	-2.16	1.04	0.00686	Soluble	-2.18	1	0.00657	Soluble	-2.6	0.383	0.00252	Soluble	High	Yes	No	No	No	No	No	No	-5.67	0	1	0	0	2	0.55	0	0	1	3.22
38	C=C1CCC2OC2(CCC2C1CC2(C)C)C	C15H24O	220.35	16	0	0.87	0	1	0	68.27	12.53	3.15	3.56	3.94	3.67	4.07	3.68	-3.45	0.0784	0.000356	Soluble	-3.51	0.0683	0.00031	Soluble	-3.51	0.0681	0.000309	Soluble	High	Yes	No	No	Yes	Yes	No	No	-5.12	0	0	0	0	1	0.55	0	2	2	4.35
39	COc1cc2oc(c3ccc(c(c3)O)OC)c(c(=O)c2c(c1OC)O)OC	C19H18O8	374.34	27	16	0.21	5	8	2	97.93	107.59	3.44	3.12	2.91	-0.12	3.19	2.51	-4.24	0.0218	5.82e-05	Moderately soluble	-5.05	0.00335	8.95e-06	Moderately soluble	-5.43	0.00138	3.69e-06	Moderately soluble	High	No	No	Yes	No	Yes	No	Yes	-6.37	0	0	0	0	0	0.55	0	0	1	3.71
40	O=C1C=C2C(=CC=C3C2(C)CCC2(C3(C)CCC3(C2CC(C)(CC3)C(=O)O)C)C)C(=C1O)C	C29H38O4	450.61	33	0	0.66	1	4	2	131.29	74.6	3.37	5.94	6.7	4.42	5.39	5.16	-6.31	0.000221	4.9e-07	Poorly soluble	-7.28	2.36e-05	5.23e-08	Poorly soluble	-5.8	0.000706	1.57e-06	Moderately soluble	Low	No	Yes	No	No	Yes	No	Yes	-4.83	1	3	0	1	1	0.85	0	0	2	6.28
41	COc1c(oc2c(c1=O)c(O)c(c(c2)OC)OC)c1ccc(c(c1)O)O	C18H16O8	360.31	26	16	0.17	4	8	3	93.46	118.59	2.36	2.79	2.6	-0.35	2.65	2.01	-4.02	0.0342	9.48e-05	Moderately soluble	-4.94	0.00417	1.16e-05	Moderately soluble	-4.74	0.00656	1.82e-05	Moderately soluble	High	No	No	Yes	No	Yes	Yes	Yes	-6.52	0	0	0	0	0	0.55	1	1	1	3.6
42	O=CC=Cc1ccccc1	C9H8O	132.16	10	6	0	2	1	0	41.54	17.07	1.65	1.9	1.79	2.01	2.48	1.97	-2.17	0.897	0.00679	Soluble	-1.88	1.74	0.0131	Very soluble	-2.4	0.526	0.00398	Soluble	High	Yes	No	No	No	No	No	No	-5.76	0	2	0	0	2	0.55	0	2	1	1.65
43	O=CC=C(CCC=C(C)C)C	C10H16O	152.23	11	0	0.5	4	1	0	49.44	17.07	2.47	3.03	2.88	2.49	2.65	2.71	-2.43	0.567	0.00373	Soluble	-3.05	0.134	0.000883	Soluble	-1.96	1.66	0.0109	Soluble	High	Yes	No	No	No	No	No	No	-5.08	0	1	0	0	2	0.55	0	3	1	2.49
44	COc1cc(O)c2c(c1)oc(cc2=O)c1cc(OC)c(c(c1)OC)OC	C19H18O7	358.34	26	16	0.21	5	7	1	95.91	87.36	3.54	3.76	3.2	0.4	3.66	2.91	-4.56	0.00996	2.78e-05	Moderately soluble	-5.29	0.00185	5.16e-06	Moderately soluble	-6.02	0.000343	9.57e-07	Poorly soluble	High	No	No	Yes	No	Yes	Yes	Yes	-5.82	0	0	0	0	0	0.55	0	0	2	3.45
45	OCC1OC(Oc2cc(O)c3c(c2)oc(cc3=O)c2ccc(c(c2)O)O)C(C(C1O)O)O	C21H20O11	448.38	32	16	0.29	4	11	7	108.13	190.28	1.83	1.46	-0.24	-2.1	-0.12	0.16	-3.65	0.101	0.000226	Soluble	-5.06	0.00389	8.67e-06	Moderately soluble	-2.1	3.55	0.00791	Soluble	Low	No	Yes	No	No	No	No	No	-8	2	0	1	1	3	0.17	1	1	1	5.17
46	COc1cc(ccc1OC)c1cc(=O)c2c(o1)c(OC)c(c(c2O)OC)OC	C20H20O8	388.37	28	16	0.25	6	8	1	102.4	96.59	3.59	3.23	3.21	0.11	3.74	2.78	-4.31	0.019	4.9e-05	Moderately soluble	-4.93	0.00455	1.17e-05	Moderately soluble	-6.12	0.000292	7.52e-07	Poorly soluble	High	No	No	No	No	Yes	No	Yes	-6.38	0	0	0	0	0	0.55	0	0	1	3.76
47	CC12CCC(CC1)C(O2)(C)C	C10H18O	154.25	11	0	1	0	1	0	47.12	9.23	2.58	2.74	2.74	2.45	2.86	2.67	-2.52	0.463	0.003	Soluble	-2.59	0.398	0.00258	Soluble	-2.45	0.545	0.00353	Soluble	High	Yes	No	No	No	No	No	No	-5.3	0	1	0	0	2	0.55	0	0	1	3.65
48	COc1cc2oc(cc(=O)c2c(c1OC)O)c1ccc(c(c1)O)OC	C18H16O7	344.32	25	16	0.17	4	7	2	91.44	98.36	3.07	3.4	2.9	0.17	3.12	2.53	-4.33	0.0162	4.72e-05	Moderately soluble	-5.14	0.00247	7.16e-06	Moderately soluble	-5.33	0.00163	4.72e-06	Moderately soluble	High	No	No	Yes	No	Yes	Yes	Yes	-5.99	0	0	0	0	0	0.55	0	0	0	3.43
49	COc1cc(C=CC(=O)O)ccc1O	C10H10O4	194.18	14	6	0.1	3	4	2	51.63	66.76	1.62	1.51	1.39	1	1.26	1.36	-2.11	1.49	0.00768	Soluble	-2.52	0.586	0.00302	Soluble	-1.42	7.43	0.0383	Soluble	High	Yes	No	No	No	No	No	No	-6.41	0	0	0	0	1	0.85	0	1	1	1.93
50	O=C1CC(Oc2c1cccc2)c1ccccc1	C15H12O2	224.25	17	12	0.13	1	2	0	65.5	26.3	2.41	3.14	3.07	2.47	3.57	2.93	-3.66	0.0485	0.000216	Soluble	-3.36	0.0975	0.000435	Soluble	-5.15	0.00159	7.08e-06	Moderately soluble	High	Yes	No	Yes	No	No	No	No	-5.44	0	0	0	0	0	0.55	0	0	1	2.77
51	Cc1coc2c1CC1(C)C(C)CCCC1C2	C15H22O	218.33	16	5	0.73	0	1	0	67.57	13.14	3.07	4.78	4.13	3.51	4.31	3.96	-4.44	0.00799	3.66e-05	Moderately soluble	-4.79	0.00356	1.63e-05	Moderately soluble	-4.53	0.00652	2.99e-05	Moderately soluble	High	Yes	No	No	No	No	Yes	No	-4.24	0	0	0	0	1	0.55	0	0	2	4.25
52	CC1=CCC(=CC1)C(C)C	C10H16	136.23	10	0	0.6	1	0	0	47.12	0	2.73	4.5	3.31	3.27	2.95	3.35	-3.45	0.0479	0.000352	Soluble	-4.22	0.00819	6.01e-05	Moderately soluble	-2.23	0.806	0.00592	Soluble	Low	Yes	No	No	No	No	No	No	-3.94	0	1	0	0	2	0.55	0	1	2	3.11
53	CC(CCCC(CCCC(C)C)C)CCCC1(C)CCc2c(O1)c(C)c(c(c2)O)C	C28H48O2	416.68	30	6	0.79	12	2	1	134.31	29.46	5.76	10.33	8.53	5.94	9.2	7.95	-8.29	2.15e-06	5.16e-09	Poorly soluble	-10.89	5.38e-09	1.29e-11	Insoluble	-8.79	6.8e-07	1.63e-09	Poorly soluble	Low	No	Yes	No	No	No	No	No	-1.51	1	3	1	1	1	0.55	0	0	3	5
54	COc1c(OC)cc(cc1OC)c1cc(=O)c2c(o1)c(OC)c(c(c2O)OC)OC	C21H22O9	418.39	30	16	0.29	7	9	1	108.89	105.82	3.79	3.2	3.22	-0.18	3.82	2.77	-4.38	0.0173	4.14e-05	Moderately soluble	-5.09	0.00337	8.05e-06	Moderately soluble	-6.23	0.000249	5.94e-07	Poorly soluble	High	No	No	No	No	Yes	No	Yes	-6.58	0	0	0	0	0	0.55	0	0	1	3.91
55	COc1ccc(cc1)c1cc(=O)c2c(o1)c(OC)c(c(c2O)OC)OC	C19H18O7	358.34	26	16	0.21	5	7	1	95.91	87.36	3.57	3.26	3.2	0.4	3.66	2.82	-4.24	0.0206	5.74e-05	Moderately soluble	-4.77	0.0061	1.7e-05	Moderately soluble	-6.02	0.000343	9.57e-07	Poorly soluble	High	No	No	Yes	No	Yes	Yes	Yes	-6.17	0	0	0	0	0	0.55	0	0	1	3.6
56	OCC=C(CCC=C(C)C)C	C10H18O	154.25	11	0	0.6	4	1	1	50.4	20.23	2.75	3.56	2.67	2.59	2.35	2.78	-2.78	0.259	0.00168	Soluble	-3.67	0.033	0.000214	Soluble	-1.84	2.2	0.0143	Soluble	High	Yes	No	No	No	No	No	No	-4.71	0	1	0	0	2	0.55	0	1	2	2.58
57	CC(=CCOC(=O)C)CCC=C(C)C	C12H20O2	196.29	14	0	0.58	6	2	0	60.13	26.3	2.83	4.04	3.24	2.95	2.98	3.21	-3.21	0.122	0.000622	Soluble	-4.3	0.00993	5.06e-05	Moderately soluble	-2.52	0.597	0.00304	Soluble	High	Yes	No	No	No	No	No	No	-4.63	0	0	0	0	1	0.55	0	1	2	2.72
58	CCCCCCCCCCCCCCCCCCCCCCCCCCCCCCC	C31H64	436.84	31	0	1	28	0	0	151.13	0	8.25	16.41	12.34	9.64	12.86	11.9	-11.04	4e-09	9.15e-12	Insoluble	-16.58	1.15e-14	2.63e-17	Insoluble	-12.28	2.29e-10	5.24e-13	Insoluble	Low	No	Yes	No	No	No	No	No	2.69	1	3	1	1	3	0.55	0	0	3	4.06
59	OCC1OC(C(C(C1O)O)O)c1c(O)cc2c(c1O)c(=O)cc(o2)c1ccc(c(c1)O)O	C21H20O11	448.38	32	16	0.29	3	11	8	108.63	201.28	2.12	-0.15	-0.53	-2.51	-0.14	-0.24	-2.7	0.9	0.00201	Soluble	-3.62	0.107	0.000239	Soluble	-1.79	7.32	0.0163	Soluble	Low	No	No	No	No	No	No	No	-9.14	2	1	1	1	3	0.17	1	1	1	5.04
60	OCC1OC(C(C(C1O)O)O)c1c(O)cc2c(c1O)c(=O)cc(o2)c1ccc(cc1)O	C21H20O10	432.38	31	16	0.29	3	10	7	106.61	181.05	1.94	0.21	-0.23	-2.02	0.33	0.05	-2.84	0.629	0.00146	Soluble	-3.57	0.116	0.000268	Soluble	-2.38	1.81	0.0042	Soluble	Low	No	No	No	No	No	No	No	-8.79	1	0	1	1	2	0.55	0	0	1	4.99
61	Oc1ccc(cc1)c1oc2cc(O)cc(c2c(=O)c1O)O	C15H10O6	286.24	21	16	0	1	6	4	76.01	111.13	1.7	1.9	2.28	-0.03	2.03	1.58	-3.31	0.14	0.00049	Soluble	-3.86	0.0398	0.000139	Soluble	-3.82	0.0429	0.00015	Soluble	High	No	No	Yes	No	No	Yes	Yes	-6.7	0	0	0	0	0	0.55	0	0	0	3.14
62	CC1=CCC(CC1)C(=C)C	C10H16	136.23	10	0	0.6	1	0	0	47.12	0	2.72	4.57	3.31	3.27	2.97	3.37	-3.5	0.0433	0.000318	Soluble	-4.29	0.00693	5.09e-05	Moderately soluble	-2.26	0.754	0.00553	Soluble	Low	Yes	No	No	No	Yes	No	No	-3.89	0	1	0	0	2	0.55	0	1	2	3.46
63	C=CC(CCC=C(C)C)(O)C	C10H18O	154.25	11	0	0.6	4	1	1	50.44	20.23	2.7	2.97	2.67	2.59	2.35	2.66	-2.4	0.609	0.00395	Soluble	-3.06	0.135	0.000875	Soluble	-1.84	2.2	0.0143	Soluble	High	Yes	No	No	No	No	No	No	-5.13	0	1	0	0	2	0.55	0	1	1	2.74
64	CCCCCC=CCC=CCCCCCCCC(=O)O	C18H32O2	280.45	20	0	0.72	14	2	1	89.46	37.3	4.14	6.98	5.88	4.47	5.77	5.45	-5.05	0.00249	8.87e-06	Moderately soluble	-7.58	7.42e-06	2.64e-08	Poorly soluble	-4.67	0.00593	2.11e-05	Moderately soluble	High	Yes	No	Yes	No	Yes	No	No	-3.05	1	1	1	1	1	0.85	0	1	2	3.1
65	Oc1cc(O)c2c(c1)oc(cc2=O)c1ccc(c(c1)O)O	C15H10O6	286.24	21	16	0	1	6	4	76.01	111.13	1.86	2.53	2.28	-0.03	2.03	1.73	-3.71	0.0563	0.000197	Soluble	-4.51	0.00884	3.09e-05	Moderately soluble	-3.82	0.0429	0.00015	Soluble	High	No	No	Yes	No	No	Yes	Yes	-6.25	0	0	0	0	0	0.55	1	1	0	3.02
66	Oc1cc(O)c2c(c1)oc(c(c2=O)O)c1cc(O)c(c(c1)O)O	C15H10O8	318.24	23	16	0	1	8	6	80.06	151.59	1.08	1.18	1.69	-1.08	1.06	0.79	-3.01	0.314	0.000988	Soluble	-3.96	0.035	0.00011	Soluble	-2.66	0.698	0.00219	Soluble	Low	No	No	Yes	No	No	No	Yes	-7.4	1	0	1	1	2	0.55	1	1	0	3.27
67	OCC1OC(OC2OC=C(C3C2C(C)(O)CC3)C(=O)O)C(C(C1O)O)OC(=O)c1ccc(cc1)O	C23H28O12	496.46	35	6	0.57	7	12	6	114.75	192.44	1.97	-0.09	-0.52	-0.93	-1.26	-0.17	-2.53	1.48	0.00298	Soluble	-3.5	0.157	0.000317	Soluble	0.07	587	1.18	Soluble	Low	No	Yes	No	No	No	No	No	-9.39	2	2	1	1	3	0.11	0	0	1	5.82
68	CCCCCCCCCCCCCCCCCCCCCCCCCCCCC	C29H60	408.79	29	0	1	26	0	0	141.52	0	7.79	15.32	11.56	9.25	11.97	11.18	-10.31	2e-08	4.9e-11	Insoluble	-15.45	1.45e-13	3.56e-16	Insoluble	-11.5	1.3e-09	3.18e-12	Insoluble	Low	No	Yes	No	No	No	No	No	2.08	1	3	1	1	3	0.55	0	0	3	3.81
69	CCCCCCCCC=CCCCCCCCC(=O)O	C18H34O2	282.46	20	0	0.83	15	2	1	89.94	37.3	4.27	7.64	6.11	4.57	5.95	5.71	-5.41	0.00109	3.85e-06	Moderately soluble	-8.26	1.54e-06	5.46e-09	Poorly soluble	-5.39	0.00114	4.04e-06	Moderately soluble	High	No	No	Yes	No	Yes	No	No	-2.6	1	1	1	1	1	0.85	0	1	2	3.07
70	OCC1OC(C(C(C1O)O)O)c1c(O)cc(c2c1oc(cc2=O)c1ccc(c(c1)O)O)O	C21H20O11	448.38	32	16	0.29	3	11	8	108.63	201.28	1.27	-0.15	-0.53	-2.51	-0.14	-0.41	-2.7	0.9	0.00201	Soluble	-3.62	0.107	0.000239	Soluble	-1.79	7.32	0.0163	Soluble	Low	No	No	No	No	No	No	No	-9.14	2	1	1	1	3	0.17	1	1	1	5.17
71	CCCCCCCCCCCCCCCC(=O)O	C16H32O2	256.42	18	0	0.94	14	2	1	80.8	37.3	3.85	7.17	5.55	4.19	5.25	5.2	-5.02	0.00243	9.49e-06	Moderately soluble	-7.77	4.31e-06	1.68e-08	Poorly soluble	-5.31	0.00125	4.88e-06	Moderately soluble	High	Yes	No	Yes	No	Yes	No	No	-2.77	1	0	1	0	1	0.85	0	0	2	2.31
72	Cc1ccc(cc1)C(C)C	C10H14	134.22	10	6	0.4	1	0	0	45.99	0	2.51	4.1	3.12	4.47	3.29	3.5	-3.63	0.0312	0.000233	Soluble	-3.81	0.021	0.000156	Soluble	-3.57	0.0358	0.000267	Soluble	Low	Yes	No	No	No	No	Yes	No	-4.21	1	1	0	0	2	0.55	0	0	2	1
73	CCCCCCCCCCCCCCCCCCCCCCCCCCCCCCCCCCC	C35H72	492.95	35	0	1	32	0	0	170.36	0	9.16	18.57	13.9	10.37	14.63	13.33	-12.48	1.62e-10	3.29e-13	Insoluble	-18.82	7.44e-17	1.51e-19	Insoluble	-13.84	7.11e-12	1.44e-14	Insoluble	Low	No	Yes	No	No	No	No	No	3.88	1	4	1	1	3	0.55	0	0	3	4.58
74	Oc1cc(O)c2c(c1)oc(c(c2=O)O)c1ccc(c(c1)O)O	C15H10O7	302.24	22	16	0	1	7	5	78.03	131.36	1.63	1.54	1.99	-0.56	1.54	1.23	-3.16	0.211	0.000698	Soluble	-3.91	0.0374	0.000124	Soluble	-3.24	0.173	0.000573	Soluble	High	No	No	Yes	No	No	Yes	Yes	-7.05	0	0	0	0	0	0.55	1	1	0	3.23
75	C=C1CCC2(C1C2)C(C)C	C10H16	136.23	10	0	0.8	1	0	0	45.22	0	2.65	3.09	3	4.29	3.23	3.25	-2.57	0.371	0.00272	Soluble	-2.76	0.238	0.00175	Soluble	-2.48	0.455	0.00334	Soluble	Low	Yes	No	No	No	No	No	No	-4.94	1	1	0	0	2	0.55	0	1	1	2.87
76	CCCCCCCCCCCCCCCCCC(=O)O	C18H36O2	284.48	20	0	0.94	16	2	1	90.41	37.3	4.3	8.23	6.33	4.67	6.13	5.93	-5.73	0.000526	1.85e-06	Moderately soluble	-8.87	3.8e-07	1.33e-09	Poorly soluble	-6.11	0.000219	7.71e-07	Poorly soluble	High	No	No	Yes	No	No	No	No	-2.19	1	1	1	1	2	0.85	0	0	2	2.54
77	COc1cc(cc(c1O)OC)C(=O)O	C9H10O5	198.17	14	6	0.22	3	5	2	48.41	75.99	1.54	1.04	1.11	0.49	0.77	0.99	-1.84	2.84	0.0144	Very soluble	-2.23	1.18	0.00594	Soluble	-1.46	6.93	0.035	Soluble	High	No	No	No	No	No	No	No	-6.77	0	0	0	0	1	0.56	0	0	1	1.7
78	CC12CCCC(C2)(O)C2C(CC1)C(C2)(C)C	C15H26O	222.37	16	0	1	0	1	1	68.56	20.23	3	4.16	3.75	3.81	3.57	3.66	-3.84	0.0322	0.000145	Soluble	-4.29	0.0113	5.09e-05	Moderately soluble	-3.31	0.11	0.000494	Soluble	High	Yes	No	No	No	Yes	No	No	-4.7	0	0	0	0	1	0.55	0	0	2	4.03
79	CCCCCCCCCCCCCCCCCCCCCCCCCCCCCCCCC	C33H68	464.89	33	0	1	30	0	0	160.75	0	8.69	17.49	13.12	10.01	13.74	12.61	-11.76	8.06e-10	1.73e-12	Insoluble	-17.7	9.26e-16	1.99e-18	Insoluble	-13.06	4.03e-11	8.67e-14	Insoluble	Low	No	Yes	No	No	No	No	No	3.28	1	3	1	1	3	0.55	0	0	3	4.32
80	CC1CCC2(C(C1C)C1=CCC3C(C1(CC2)C)(C)CCC1C3(C)CCC(C1(C)C)O)C(=O)O	C30H48O3	456.7	33	0	0.9	1	3	2	136.91	57.53	3.71	7.34	7.09	5.82	5.46	5.88	-7.23	2.69e-05	5.89e-08	Poorly soluble	-8.38	1.92e-06	4.21e-09	Poorly soluble	-5.67	0.000972	2.13e-06	Moderately soluble	Low	No	No	No	No	No	No	No	-3.87	1	3	0	1	1	0.85	0	1	2	6.21
81	COc1cc(ccc1O)C(=O)O	C8H8O4	168.15	12	6	0.12	2	4	2	41.92	66.76	1.4	1.43	1.1	0.74	0.73	1.08	-2.02	1.6	0.00952	Soluble	-2.44	0.615	0.00366	Soluble	-1.32	8.1	0.0482	Soluble	High	No	No	No	No	No	No	No	-6.31	0	0	0	0	1	0.85	0	0	1	1.42
82	CC1CCC2C1C1C(C1(C)C)CCC2(C)O	C15H26O	222.37	16	0	1	0	1	1	68.82	20.23	3.08	3.74	3.47	3.81	3	3.42	-3.57	0.0592	0.000266	Soluble	-3.86	0.0309	0.000139	Soluble	-2.73	0.41	0.00185	Soluble	High	Yes	No	No	Yes	No	No	No	-5	0	0	0	0	1	0.55	0	0	2	3.58
83	COc1cc2cc3C(=O)NCc3c(c2cc1O)c1ccc(c(c1)OC)O	C20H17NO5	351.35	26	16	0.15	3	5	3	101.37	88.02	2.64	2.88	2.65	1.57	3.5	2.65	-4.09	0.0285	8.13e-05	Moderately soluble	-4.39	0.0144	4.09e-05	Moderately soluble	-6.15	0.00025	7.13e-07	Poorly soluble	High	No	Yes	Yes	No	Yes	Yes	Yes	-6.4	0	0	0	0	0	0.55	0	0	1	2.55
84	O=CC1=Cc2ccc(c(c2C(C1CO)c1ccc(c(c1)OC)O)OC)O	C20H20O6	356.37	26	12	0.25	5	6	3	96.68	96.22	2.52	1.98	2.34	1.01	2.83	2.14	-3.31	0.175	0.000492	Soluble	-3.63	0.0842	0.000236	Soluble	-4.15	0.025	7.01e-05	Moderately soluble	High	No	Yes	No	No	No	Yes	No	-7.07	0	0	0	0	0	0.55	0	1	1	4.14
85	CC(=O)OC1CCC2(C(C1(C)C)CCC(C12CCC(=O)O1)C)C	C19H30O4	322.44	23	0	0.89	2	4	0	89.19	52.6	3.01	4.07	3.87	3.49	3.66	3.62	-4.27	0.0173	5.36e-05	Moderately soluble	-4.88	0.00426	1.32e-05	Moderately soluble	-3.99	0.0328	0.000102	Soluble	High	Yes	No	No	No	No	No	No	-5.38	0	0	0	0	0	0.55	0	1	1	4.59
86	CC(=O)OC1CC(C)C(C2(C1C(C)(C)CCC2)C)(O)CCC1=CC(=O)OC1	C22H34O5	378.5	27	0	0.82	5	5	1	104.3	72.83	3.22	3.78	3.79	3.23	4.05	3.61	-4.24	0.0219	5.78e-05	Moderately soluble	-5	0.00376	9.93e-06	Moderately soluble	-4.22	0.0228	6.03e-05	Moderately soluble	High	Yes	No	No	No	No	No	Yes	-5.93	0	0	0	0	0	0.55	0	1	2	5.18
