# Supplementary material for: A network pharmacology and molecular docking approach in the exploratory investigation of the biological mechanisms of lagundi (Vitex negundo L.) compounds against COVID-19
Source: Genomics Inform. 2023 Mar 31;21(1):e4. doi: 10.5808/gi.22060 (PMC10085743; doi:10.5808/gi.22060)
Supplement: Supplementary Table 2. — Genes associated with Covid-19 [file gi-22060-Supplementary-Table-2.xlsx]

## Sheet: Sheet1
Supplementary Table 2. ?
Symbol	Entry
ABCA3	Q99758
ABO	P16442
ACE	P12821
ACE2	Q9BYF1
ACSL6	Q9UKU0
ADRB2	P07550
AGT	P01019
AGTR1	P30556
ALB	P02768
ALOX5	P09917
ANGPT1	Q15389
ANGPT2	O15123
APOE	P02649
ATF4	P18848
ATP11A	P98196
BCL11A	Q9H165
BSG	P35613
C4A	P0C0L4
C5	P01031
CALCA	P01258
CCL17	Q92583
CCL2	P13500
CCL3	P10147
CCL5	P13501
CCR9	P51686
CD14	P08571
CD209	Q9NNX6
CGAS	Q8N884
CHAT	P28329
CLEC4M	Q9H2X3
CP	P00450
CRP	P02741
CSF3	P09919
CTRL	P40313
CTSB	P07858
CTSL	P07711
CXCL1	P09341
CXCL10	P02778
CXCL8	P10145
DCTN1	Q14203
DDX58	O95786
DMD	P11532
DPP4	P27487
DPP9	Q86TI2
EDN1	P05305
ELANE	P08246
ELN	P15502
EPO	P01588
F2	P00734
F3	P13726
F5	P12259
FCGR3A	P08637
FCRL5	Q96RD9
FGF7	P21781
FURIN	P09958
FUT2	Q10981
GAA	P10253
GPT	P24298
HLA-A	P04439
HLA-C	P10321
IFIH1	Q9BYX4
IFNA1	P01562
IFNA2	P01563
IFNAR2	P48551
IFNB1	P01574
IFNG	P01579
IGF1	P05019
IGHMBP2	P38935
IL10	P22301
IL10RB	Q08334
IL1A	P01583
IL1B	P01584
IL1R1	P14778
IL1RN	P18510
IL2	P60568
IL2RA	P01589
IL4	P05112
IL5	P05113
IL6	P05231
INPP5E	Q9NRR6
IRF3	Q14653
KLHL40	Q2TBA0
LAMA2	P24043
LBP	P18428
MAVS	Q7Z434
MBL2	P11226
MIF	P14174
MPO	P05164
MUSK	O15146
MX1	P20591
NKX2-1	P43699
NLRP3	Q96P20
NOS2	P35228
NPPB	P16860
NRP1	O14786
OAS1	P00973
PDE4A	P27815
PDE4D	Q08499
PI3	P19957
PIK3C2A	O00443
PLA2G2A	P14555
PLA2G6	O60733
PLA2G7	Q13093
PLG	P00747
PLSCR1	O15162
PMS2	P54278
REN	P00797
RYR1	P21817
SCGB1A1	P11684
SELENON	Q9NZV5
SERPINA1	P01009
SERPINB2	P05120
SERPINE1	P05121
SFTPB	P07988
SFTPC	P11686
SFTPD	P35247
SH2D3A	Q9BRG2
SLC4A1	P02730
SLC6A19	Q695T7
SLC6A20	Q9NP91
SOD3	P08294
STAT1	P42224
STING1	Q86WV6
TAMM41	Q96BW9
TBK1	Q9UHD2
TBX21	Q9UL17
TF	P02787
THBD	P07204
TIMP1	P01033
TK2	O00142
TLR4	O00206
TLR7	Q9NYK1
TMPRSS2	O15393
TNF	P01375
TNNI3	P19429
TP73	O15350
TRAF3	Q13114
TTN	Q8WZ42
TTR	P02766
