# Supplementary material for: A network pharmacology and molecular docking approach in the exploratory investigation of the biological mechanisms of lagundi (Vitex negundo L.) compounds against COVID-19
Source: Genomics Inform. 2023 Mar 31;21(1):e4. doi: 10.5808/gi.22060 (PMC10085743; doi:10.5808/gi.22060)
Supplement: Supplementary Table 3. — Targets of Vitex negundo compounds [file gi-22060-Supplementary-Table-3.xlsx]

## Sheet: Sheet1
Supplementary Table 3. ?
Common Name	Uniprot ID
TNNI3	P19429
STAT1	P42224
PLG	P00747
SERPINE1	P05121
STAT1	P42224
ALOX5	P09917
PLG	P00747
NOS2	P35228
F2	P00734
PLA2G2A	P14555
DPP4	P27487
F2	P00734
PLA2G2A	P14555
CTSL	P07711
CTSB	P07858
PLA2G6	O60733
ELANE	P08246
NLRP3	Q96P20
PLG	P00747
ALOX5	P09917
MPO	P05164
F2	P00734
PLA2G2A	P14555
NOS2	P35228
ALOX5	P09917
NOS2	P35228
PLG	P00747
PLA2G2A	P14555
F2	P00734
MPO	P05164
TTR	P02766
ALOX5	P09917
PLG	P00747
NOS2	P35228
PLA2G2A	P14555
F2	P00734
TTR	P02766
ALOX5	P09917
CTSL	P07711
CTSB	P07858
F2	P00734
ELANE	P08246
MPO	P05164
F2	P00734
MPO	P05164
ELANE	P08246
