# Supplementary material for: A network pharmacology and molecular docking approach in the exploratory investigation of the biological mechanisms of lagundi (Vitex negundo L.) compounds against COVID-19
Source: Genomics Inform. 2023 Mar 31;21(1):e4. doi: 10.5808/gi.22060 (PMC10085743; doi:10.5808/gi.22060)
Supplement: Supplementary Table 4. — Data used in constructing the compound-target network [file gi-22060-Supplementary-Table-4.xlsx]

## Sheet: Sheet1
Supplementary Table 4. ?
Source	Target	Common	Uniprot
63	Troponin, cardiac muscle	TNNI3	P19429
14	Signal transducer and activator of transcription 1-alpha/beta	STAT1	P42224
14	Plasminogen	PLG	P00747
15	Plasminogen activator inhibitor-1	SERPINE1	P05121
15	Signal transducer and activator of transcription 1-alpha/beta	STAT1	P42224
16	Arachidonate 5-lipoxygenase	ALOX5	P09917
16	Plasminogen	PLG	P00747
16	Nitric oxide synthase, inducible	NOS2	P35228
16	Thrombin	F2	P00734
16	Phospholipase A2 group IIA	PLA2G2A	P14555
19	Dipeptidyl peptidase IV	DPP4	P27487
25	Thrombin	F2	P00734
25	Phospholipase A2 group IIA	PLA2G2A	P14555
25	Cathepsin L	CTSL	P07711
25	Cathepsin (B and K)	CTSB	P07858
25	Calcium-independent phospholipase A2	PLA2G6	O60733
25	Leukocyte elastase	ELANE	P08246
25	NACHT, LRR and PYD domains-containing protein 3	NLRP3	Q96P20
28	Plasminogen	PLG	P00747
28	Arachidonate 5-lipoxygenase	ALOX5	P09917
28	Myeloperoxidase	MPO	P05164
28	Thrombin	F2	P00734
28	Phospholipase A2 group IIA	PLA2G2A	P14555
28	Nitric oxide synthase, inducible (by homology)	NOS2	P35228
46	Arachidonate 5-lipoxygenase	ALOX5	P09917
46	Nitric oxide synthase, inducible (by homology)	NOS2	P35228
46	Plasminogen	PLG	P00747
46	Phospholipase A2 group IIA	PLA2G2A	P14555
46	Thrombin	F2	P00734
46	Myeloperoxidase	MPO	P05164
46	Transthyretin	TTR	P02766
54	Arachidonate 5-lipoxygenase	ALOX5	P09917
54	Plasminogen	PLG	P00747
54	Nitric oxide synthase, inducible (by homology)	NOS2	P35228
54	Phospholipase A2 group IIA	PLA2G2A	P14555
54	Thrombin	F2	P00734
54	Transthyretin	TTR	P02766
57	Arachidonate 5-lipoxygenase	ALOX5	P09917
57	Cathepsin L	CTSL	P07711
57	Cathepsin (B and K)	CTSB	P07858
57	Thrombin	F2	P00734
57	Leukocyte elastase	ELANE	P08246
57	Myeloperoxidase	MPO	P05164
85	Thrombin	F2	P00734
85	Myeloperoxidase	MPO	P05164
85	Leukocyte elastase	ELANE	P08246

## Sheet: Compound-Target for Mol Docking
MOL ID	Compounds	Target	Common	Uniprot
25	α-Terpinyl acetate	Cathepsin (B and K)	CTSB	P07858
57	Geranyl Acetate	Cathepsin (B and K)	CTSB	P07858
14	5,3'-Dihydroxy-6,7,4'-trimethoxyflavanone	Plasminogen	PLG	P00747
16	5,6,7,8,3',4',5'-Heptamethoxyflavone	Plasminogen	PLG	P00747
28	Artemetin	Plasminogen	PLG	P00747
46	Demethylnobiletin	Plasminogen	PLG	P00747
54	Gardenin A	Plasminogen	PLG	P00747
15	5,3'-Dihydroxy-7,8,4'-trimethoxyflavanone	Plasminogen activator inhibitor-1	SERPINE1	P05121

## Sheet: Sheet2
Genes Targeted by Lagundin in Covid 19
P19429
P42224
P00747
P05121
P09917
P35228
P00734
P14555
P27487
P07711
P07858
O60733
P08246
Q96P20
P05164
P02766
