# Supplementary material for: A network pharmacology and molecular docking approach in the exploratory investigation of the biological mechanisms of lagundi (Vitex negundo L.) compounds against COVID-19
Source: Genomics Inform. 2023 Mar 31;21(1):e4. doi: 10.5808/gi.22060 (PMC10085743; doi:10.5808/gi.22060)
Supplement: Supplementary Table 5. — Gene ontology (biological processes) results [file gi-22060-Supplementary-Table-5.xlsx]

## Sheet: BP_Lagundi
Supplementary Table 5.?
Category	Term	Biological process	Count	Gene ratio	%	p-value	Genes	List total	Pop hits	Pop total	Fold enrichment	Bonferroni	Benjamini	FDR
GOTERM_BP_DIRECT	GO:0006508	proteolysis	6	0.375	37.5	1.0628e-05	P27487, P07711, P00747, P07858, P00734, P08246	16	409	19256	17.6553	0.00316214	0.00316713	0.00298646
GOTERM_BP_DIRECT	GO:0051918	negative regulation of fibrinolysis	3	0.1875	18.75	4.39596e-05	P00747, P00734, P05121	16	13	19256	277.731	0.0130148	0.0058729	0.00553787
GOTERM_BP_DIRECT	GO:0002523	leukocyte migration involved in inflammatory response	3	0.1875	18.75	5.91231e-05	P09917, Q96P20, P08246	16	15	19256	240.7	0.0174649	0.0058729	0.00553787
GOTERM_BP_DIRECT	GO:0042730	fibrinolysis	3	0.1875	18.75	9.6113e-05	P00747, P00734, P05121	16	19	19256	190.026	0.0282367	0.00716042	0.00675194
GOTERM_BP_DIRECT	GO:0050796	regulation of insulin secretion	3	0.1875	18.75	0.000599984	P27487, P09917, P35228	16	47	19256	76.8191	0.163768	0.0357591	0.0337191
GOTERM_BP_DIRECT	GO:0032757	positive regulation of interleukin-8 production	3	0.1875	18.75	0.00114515	P05121, P35228, P08246	16	65	19256	55.5462	0.289261	0.0568757	0.0536311
GOTERM_BP_DIRECT	GO:0006952	defense response	3	0.1875	18.75	0.0016856	P42224, Q96P20, P05164	16	79	19256	45.7025	0.395125	0.0717586	0.067665
GOTERM_BP_DIRECT	GO:0046718	viral entry into host cell	3	0.1875	18.75	0.00273565	P27487, P07711, P07858	16	101	19256	35.7475	0.557954	0.0963869	0.0908883
GOTERM_BP_DIRECT	GO:0070945	neutrophil mediated killing of gram-negative bacterium	2	0.125	12.5	0.00311252	P00734, P08246	16	4	19256	601.75	0.605042	0.0963869	0.0908883
GOTERM_BP_DIRECT	GO:0050729	positive regulation of inflammatory response	3	0.1875	18.75	0.00323446	Q96P20, P05121, P14555	16	110	19256	32.8227	0.619181	0.0963869	0.0908883
GOTERM_BP_DIRECT	GO:0050728	negative regulation of inflammatory response	3	0.1875	18.75	0.00441647	P09917, Q96P20, P08246	16	129	19256	27.9884	0.732603	0.115857	0.109248
GOTERM_BP_DIRECT	GO:0046473	phosphatidic acid metabolic process	2	0.125	12.5	0.00466538	O60733, P14555	16	6	19256	401.167	0.751804	0.115857	0.109248
GOTERM_BP_DIRECT	GO:0061044	negative regulation of vascular wound healing	2	0.125	12.5	0.00621599	P09917, P05121	16	8	19256	300.875	0.844038	0.136005	0.128246
GOTERM_BP_DIRECT	GO:0032496	response to lipopolysaccharide	3	0.1875	18.75	0.00638948	P05164, P35228, P08246	16	156	19256	23.1442	0.851946	0.136005	0.128246
GOTERM_BP_DIRECT	GO:0019065	receptor-mediated endocytosis of virus by host cell	2	0.125	12.5	0.00776434	P27487, P07711	16	10	19256	240.7	0.902001	0.154252	0.145452
GOTERM_BP_DIRECT	GO:1900015	regulation of cytokine production involved in inflammatory response	2	0.125	12.5	0.00853767	P09917, P35228	16	11	19256	218.818	0.922319	0.159014	0.149943
GOTERM_BP_DIRECT	GO:0071222	cellular response to lipopolysaccharide	3	0.1875	18.75	0.00963067	Q96P20, P05121, P35228	16	193	19256	18.7073	0.944081	0.16882	0.159189
GOTERM_BP_DIRECT	GO:0001878	response to yeast	2	0.125	12.5	0.0108543	P05164, P08246	16	14	19256	171.929	0.961313	0.179699	0.169448
GOTERM_BP_DIRECT	GO:0034374	low-density lipoprotein particle remodeling	2	0.125	12.5	0.0123959	P05164, P14555	16	16	19256	150.438	0.975695	0.18683	0.176172
GOTERM_BP_DIRECT	GO:0097067	cellular response to thyroid hormone stimulus	2	0.125	12.5	0.0131659	P07711, P07858	16	17	19256	141.588	0.980735	0.18683	0.176172
GOTERM_BP_DIRECT	GO:0030194	positive regulation of blood coagulation	2	0.125	12.5	0.0131659	P00734, P05121	16	17	19256	141.588	0.980735	0.18683	0.176172
GOTERM_BP_DIRECT	GO:0042742	defense response to bacterium	3	0.1875	18.75	0.0139118	P05164, P35228, P08246	16	234	19256	15.4295	0.984622	0.188442	0.177692
GOTERM_BP_DIRECT	GO:0061045	negative regulation of wound healing	2	0.125	12.5	0.0154724	P09917, P05121	16	20	19256	120.35	0.990408	0.200468	0.189032
GOTERM_BP_DIRECT	GO:0070269	pyroptosis	2	0.125	12.5	0.0208347	Q96P20, P08246	16	27	19256	89.1481	0.998116	0.258698	0.24394
GOTERM_BP_DIRECT	GO:0001937	negative regulation of endothelial cell proliferation	2	0.125	12.5	0.0299639	P42224, P09917	16	39	19256	61.7179	0.999884	0.35717	0.336795
GOTERM_BP_DIRECT	GO:0030574	collagen catabolic process	2	0.125	12.5	0.0314777	P07711, P07858	16	41	19256	58.7073	0.999927	0.360783	0.340201
GOTERM_BP_DIRECT	GO:0022617	extracellular matrix disassembly	2	0.125	12.5	0.0352525	P00747, P08246	16	46	19256	52.3261	0.999977	0.389084	0.366888
GOTERM_BP_DIRECT	GO:0051603	proteolysis involved in cellular protein catabolic process	2	0.125	12.5	0.0375109	P07711, P07858	16	49	19256	49.1224	0.999989	0.399223	0.376448
GOTERM_BP_DIRECT	GO:0006954	inflammatory response	3	0.1875	18.75	0.0397232	Q96P20, P14555, P35228	16	411	19256	8.78467	0.999994	0.40819	0.384904
GOTERM_BP_DIRECT	GO:0009612	response to mechanical stimulus	2	0.125	12.5	0.0479845	P42224, P05164	16	63	19256	38.2063	1	0.476646	0.449455
FDR, false discovery rate.
