# Supplementary material for: A network pharmacology and molecular docking approach in the exploratory investigation of the biological mechanisms of lagundi (Vitex negundo L.) compounds against COVID-19
Source: Genomics Inform. 2023 Mar 31;21(1):e4. doi: 10.5808/gi.22060 (PMC10085743; doi:10.5808/gi.22060)
Supplement: Supplementary Table 6. — Gene ontology (cellular components) results [file gi-22060-Supplementary-Table-6.xlsx]

## Sheet: CC_Lagundi
Supplementary Table 6. ?
Category	Term	Cellular Component	Count	Gene ratio	%	p-value	Genes	List total	Pop hits	Pop total	Fold enrichment	Bonferroni	Benjamini	FDR
GOTERM_CC_DIRECT	GO:0005576	extracellular region	12	0.75	75	1.36427e-08	P27487, P07711, P09917, P00747, P07858, Q96P20, P00734, P05164, P02766, P05121, P14555, P08246	16	2127	20472	7.21862	1.05049e-06	1.05049e-06	9.68634e-07
GOTERM_CC_DIRECT	GO:0005615	extracellular space	11	0.6875	68.75	1.07624e-07	O60733, P07711, P09917, P00747, P07858, P00734, P05164, P02766, P05121, P14555, P08246	16	1936	20472	7.26989	8.28699e-06	4.14351e-06	3.82064e-06
GOTERM_CC_DIRECT	GO:0070062	extracellular exosome	10	0.625	62.5	5.50485e-06	P27487, P07711, P00747, P07858, P00734, P05164, P02766, P05121, P14555, P08246	16	2218	20472	5.76871	0.000423785	0.000141291	0.000130281
GOTERM_CC_DIRECT	GO:0048471	perinuclear region of cytoplasm	5	0.3125	31.25	0.00188083	P42224, P09917, P07858, P14555, P35228	16	763	20472	8.38467	0.134944	0.0299409	0.0276079
GOTERM_CC_DIRECT	GO:0035578	azurophil granule lumen	3	0.1875	18.75	0.00197614	P05164, P02766, P08246	16	91	20472	42.1813	0.141281	0.0299409	0.0276079
GOTERM_CC_DIRECT	GO:0030141	secretory granule	3	0.1875	18.75	0.00233306	P05164, P14555, P08246	16	99	20472	38.7727	0.164609	0.0299409	0.0276079
GOTERM_CC_DIRECT	GO:1904090	peptidase inhibitor complex	2	0.125	12.5	0.00292783	P07858, P05121	16	4	20472	639.75	0.202101	0.0322061	0.0296965
GOTERM_CC_DIRECT	GO:0036021	endolysosome lumen	2	0.125	12.5	0.00365853	P07711, P07858	16	5	20472	511.8	0.245895	0.0352134	0.0324695
GOTERM_CC_DIRECT	GO:0005764	lysosome	3	0.1875	18.75	0.0209454	P07711, P07858, P05164	16	309	20472	12.4223	0.804056	0.1792	0.165236
GOTERM_CC_DIRECT	GO:0016324	apical plasma membrane	3	0.1875	18.75	0.029873	P27487, P07711, P07858	16	374	20472	10.2634	0.903217	0.230022	0.212099
GOTERM_CC_DIRECT	GO:0031093	platelet alpha granule lumen	2	0.125	12.5	0.0479986	P00747, P05121	16	67	20472	38.194	0.977349	0.33599	0.309809
FDR, false discovery rate.
