# Supplementary material for: A network pharmacology and molecular docking approach in the exploratory investigation of the biological mechanisms of lagundi (Vitex negundo L.) compounds against COVID-19
Source: Genomics Inform. 2023 Mar 31;21(1):e4. doi: 10.5808/gi.22060 (PMC10085743; doi:10.5808/gi.22060)
Supplement: Supplementary Table 7. — Gene ontology (molecular functions) results [file gi-22060-Supplementary-Table-7.xlsx]

## Sheet: MF_Lagundi
Supplementary Table 7. ?
Category	Term	Molecular Function	Count	Gene ratio	%	p-value	Genes	List total	Pop hits	Pop total	Fold enrichment	Bonferroni	Benjamini	FDR
GOTERM_MF_DIRECT	GO:0004252	serine-type endopeptidase activity	4	0.25	25	0.000448502	P27487, P00747, P00734, P08246	16	194	18811	24.241	0.0408617	0.0417106	0.0399166
GOTERM_MF_DIRECT	GO:0002020	protease binding	3	0.1875	18.75	0.00332539	P27487, P05121, P08246	16	109	18811	32.3584	0.266389	0.10818	0.103527
GOTERM_MF_DIRECT	GO:0005102	receptor binding	4	0.25	25	0.00348968	P27487, P00747, P00734, P05121	16	396	18811	11.8756	0.27755	0.10818	0.103527
GOTERM_MF_DIRECT	GO:0008201	heparin binding	3	0.1875	18.75	0.00843661	P00734, P05164, P08246	16	176	18811	20.0401	0.545216	0.196151	0.187714
GOTERM_MF_DIRECT	GO:0043394	proteoglycan binding	2	0.125	12.5	0.0111098	P07711, P07858	16	14	18811	167.955	0.64619	0.206643	0.197755
GOTERM_MF_DIRECT	GO:0005515	protein binding	15	0.9375	93.75	0.0193442	P27487, P07711, P09917, P07858, P35228, O60733, P42224, P19429, P00747, Q96P20, P00734, P05164, P02766, P05121, P08246	16	12539	18811	1.40644	0.837429	0.299836	0.28694
GOTERM_MF_DIRECT	GO:0004623	phospholipase A2 activity	2	0.125	12.5	0.0260033	O60733, P14555	16	33	18811	71.2538	0.913732	0.345472	0.330613
GOTERM_MF_DIRECT	GO:0008234	cysteine-type peptidase activity	2	0.125	12.5	0.0298876	P07711, P07858	16	38	18811	61.8783	0.940509	0.347444	0.3325
GOTERM_MF_DIRECT	GO:0042802	identical protein binding	5	0.3125	31.25	0.0413148	P27487, O60733, P42224, Q96P20, P02766	16	1712	18811	3.43367	0.980236	0.42692	0.408557
GOTERM_MF_DIRECT	GO:0008236	serine-type peptidase activity	2	0.125	12.5	0.0460447	P27487, P00747	16	59	18811	39.8538	0.987523	0.428216	0.409798
FDR, false discovery rate.
