# Supplementary material for: A network pharmacology and molecular docking approach in the exploratory investigation of the biological mechanisms of lagundi (Vitex negundo L.) compounds against COVID-19
Source: Genomics Inform. 2023 Mar 31;21(1):e4. doi: 10.5808/gi.22060 (PMC10085743; doi:10.5808/gi.22060)
Supplement: Supplementary Table 8. — KEGG pathway analysis results [file gi-22060-Supplementary-Table-8.xlsx]

## Sheet: KEGG_Lagundi
Supplementary Table 8. ?
Category	Term	KEGG Pathway	Count	Gene ratio	%	p-value	Genes	List total	Pop hits	Pop total	Fold enrichment	Bonferroni	Benjamini	FDR
KEGG_PATHWAY	hsa00590	Arachidonic acid metabolism	3	0.1875	18.75	0.00542693	O60733, P09917, P14555	16	61	8156	25.0697	0.400417	0.485086	0.485086
KEGG_PATHWAY	hsa04610	Complement and coagulation cascades	3	0.1875	18.75	0.010321	P00747, P00734, P05121	16	85	8156	17.9912	0.622888	0.485086	0.485086
KEGG_PATHWAY	hsa05145	Toxoplasmosis	3	0.1875	18.75	0.0174641	P42224, P09917, P35228	16	112	8156	13.654	0.809124	0.547209	0.547209
KEGG_PATHWAY	hsa05164	Influenza A	3	0.1875	18.75	0.0383686	P42224, P00747, Q96P20	16	171	8156	8.94298	0.974718	0.699243	0.699243
KEGG_PATHWAY	hsa04621	NOD-like receptor signaling pathway	3	0.1875	18.75	0.0438375	P42224, P07858, Q96P20	16	184	8156	8.31114	0.98521	0.699243	0.699243
KEGG_PATHWAY	hsa00592	alpha-Linolenic acid metabolism	2	0.125	12.5	0.0450427	O60733, P14555	16	25	8156	40.78	0.986863	0.699243	0.699243
FDR, false-discovery rate.
